# Supplementary material for: Febrile Children with Pneumonia Have Higher Nasopharyngeal Bacterial Load Than Other Children with Fever
Source: Pathogens. 2023 Mar 27;12(4):517. doi: 10.3390/pathogens12040517 (PMC10143154; doi:10.3390/pathogens12040517)
Supplement: Supplementary file 1 [file pathogens-12-00517-s001.zip]

Archive with 1 entries (1 files):
- pathogens-2217110 SM.pdf
